# Supplementary material for: Catalase (CAT) Gene Family in Oil Palm (Elaeis guineensis Jacq.): Genome-Wide Identification, Analysis, and Expression Profile in Response to Abiotic Stress
Source: Int J Mol Sci. 2024 Jan 25;25(3):1480. doi: 10.3390/ijms25031480 (PMC10855858; doi:10.3390/ijms25031480)
Supplement: Supplementary file 1 [file ijms-25-01480-s001.zip]

Archive with 6 entries (6 files):
- Table S1.xls
- Table S2.xls
- Table S3.xls
- Table S4.xls
- Table S5.xls
- Table S6.xls
