# Supplementary material for: Catalase (CAT) Gene Family in Oil Palm (Elaeis guineensis Jacq.): Genome-Wide Identification, Analysis, and Expression Profile in Response to Abiotic Stress
Source: Int J Mol Sci. 2024 Jan 25;25(3):1480. doi: 10.3390/ijms25031480 (PMC10855858; doi:10.3390/ijms25031480)
Supplement: Supplementary file 1 [file ijms-25-01480-s001.zip › Table S1.xls]

## Sheet: Sheet1
Table S1. Information of the 5 EgCAT genes identified in oil palm.
species	GeneName	geneID	cdsID	pepID	Chrom	Strand	Start	End	Start_cds	End_cds	Subcellular localization	Exon_count	Start_exon	End_exon	NCBI CDD	SMART	Pep	PepLen	Cds	CdsLen	Theoretical pI	Molecular weight
Arabidopsis_thaliana	AtCAT3	AT1G20620	AT1G20620.6	AT1G20620.6	Chr1	+	7143132	7146540	7143913	7146193	Cytoskeleton	7	7143132,7144206,7144458,7144828,7145690,7145879,7146133,	7144105,7144303,7144736,7145605,7145780,7146041,7146540,	PLN02609	Catalase,	MKFIYNPTLRHVTVCVIKSKAFLANNGRKTTRVGMDHPDPIRKRVLICFGLRQKIRAFYQINQLYRPSSAYNAPFYTTNGGAPVSNNISSLTIGERGPVLLEDYHLIEKVANFTRERIPERVVHARGISAKGFFEVTHDISNLTCADFLRAPGVQTPVIVRFSTVVHERASPETMRDIRGFAVKFYTREGNFDLVGNNTPVFFIRDGIQFPDVVHALKPNPKTNIQEYWRILDYMSHLPESLLTWCWMFDDVGIPQDYRHMEGFGVHTYTLIAKSGKVLFVKFHWKPTCGIKNLTDEEAKVVGGANHSHATKDLHDAIASGNYPEWKLFIQTMDPADEDKFDFDPLDVTKIWPEDILPLQPVGRLVLNRTIDNFFNETEQLAFNPGLVVPGIYYSDDKL…	552	ATGAAATTTATCTACAACCCTACTCTCCGACATGTTACTGTTTGCGTCATCAAATCTAAAGCCTTTTTGGCAAATAATGGTCGGAAGACTACTCGTGTCGGGATGGACCACCCGGATCCGATCAGGAAACGGGTTTTGATATGTTTCGGGTTACGACAAAAAATTAGGGCTTTTTATCAAATCAATCAGTTGTATCGTCCTTCAAGCGCGTACAACGCCCCATTCTACACCACAAACGGTGGTGCTCCAGTCTCCAACAACATCTCTTCCCTCACCATCGGAGAAAGAGGTCCGGTTCTTCTTGAGGATTATCATTTGATCGAGAAGGTTGCTAATTTCACCAGAGAGAGGATCCCTGAGAGAGTGGTTCATGCTAGAGGAATCAGTGCTAAGGGTTTC…	1656	9.05	63559.6
Arabidopsis_thaliana	AtCAT1	AT1G20630	AT1G20630.1	AT1G20630.1	Chr1	+	7146635	7150180	7146811	7149609	Cytoskeleton	7	7146635,7147412,7147782,7148238,7149105,7149285,7149455,	7146826,7147509,7148060,7149015,7149195,7149353,7150180,	PLN02609	Catalase,	MDPYRVRPSSAHDSPFFTTNSGAPVWNNNSSLTVGTRGPILLEDYHLLEKLANFDRERIPERVVHARGASAKGFFEVTHDITQLTSADFLRGPGVQTPVIVRFSTVIHERGSPETLRDPRGFAVKFYTREGNFDLVGNNFPVFFVRDGMKFPDMVHALKPNPKSHIQENWRILDFFSHHPESLHMFSFLFDDLGIPQDYRHMEGAGVNTYMLINKAGKAHYVKFHWKPTCGIKCLSDEEAIRVGGANHSHATKDLYDSIAAGNYPQWNLFVQVMDPAHEDKFDFDPLDVTKIWPEDILPLQPVGRLVLNKNIDNFFNENEQIAFCPALVVPGIHYSDDKLLQTRIFSYADSQRHRLGPNYLQLPVNAPKCAHHNNHHDGFMNFMHRDEEVNYFPSRLDP…	493	ATGGATCCATACAGGGTTCGTCCTTCAAGCGCTCATGATTCCCCTTTCTTCACTACAAACTCGGGTGCTCCTGTCTGGAACAACAACTCTTCTTTGACTGTCGGAACTCGAGGTCCAATCCTTCTGGAGGACTATCATCTGCTTGAGAAACTCGCTAACTTTGACAGGGAGCGGATTCCTGAGAGGGTTGTTCATGCCAGGGGAGCCAGTGCTAAGGGTTTCTTTGAAGTCACTCATGACATTACCCAACTTACTTCTGCTGATTTTCTTCGAGGACCTGGTGTTCAGACTCCTGTTATCGTTCGTTTCTCAACTGTCATCCATGAGCGTGGCAGTCCCGAGACTCTCAGAGATCCCCGTGGTTTTGCTGTTAAGTTTTACACCAGAGAGGGGAACTTT…	1479	6.95	56762.1
Arabidopsis_thaliana	AtCAT2	AT4G35090	AT4G35090.1	AT4G35090.1	Chr4	-	16700311	16703504	16700936	16703215	Cytoskeleton	8	16700311,16701110,16701293,16701462,16701634,16702489,16702843,16703200,	16700996,16701204,16701361,16701552,16702411,16702767,16702940,16703504,	PLN02609	Catalase,	MDPYKYRPASSYNSPFFTTNSGAPVWNNNSSMTVGPRGPILLEDYHLVEKLANFDRERIPERVVHARGASAKGFFEVTHDISNLTCADFLRAPGVQTPVIVRFSTVIHERGSPETLRDPRGFAVKFYTREGNFDLVGNNFPVFFIRDGMKFPDMVHALKPNPKSHIQENWRILDFFSHHPESLNMFTFLFDDIGIPQDYRHMDGSGVNTYMLINKAGKAHYVKFHWKPTCGVKSLLEEDAIRVGGTNHSHATQDLYDSIAAGNYPEWKLFIQIIDPADEDKFDFDPLDVTKTWPEDILPLQPVGRMVLNKNIDNFFAENEQLAFCPAIIVPGIHYSDDKLLQTRVFSYADTQRHRLGPNYLQLPVNAPKCAHHNNHHEGFMNFMHRDEEVNYFPSRYDQ…	493	ATGGATCCTTACAAGTATCGTCCAGCTAGTTCTTACAACTCTCCCTTCTTCACCACCAACTCTGGTGCTCCTGTATGGAACAACAACTCCTCCATGACCGTTGGACCCAGAGGTCCTATCCTTCTTGAGGATTACCATCTCGTTGAGAAGCTTGCCAATTTCGACAGGGAACGGATTCCAGAGCGTGTGGTTCATGCCAGAGGAGCCAGTGCTAAAGGTTTCTTTGAGGTCACTCATGATATCTCTAACCTCACTTGTGCTGACTTTCTCCGAGCTCCCGGTGTTCAGACTCCTGTCATTGTCCGGTTCTCCACCGTTATCCATGAGCGTGGAAGTCCCGAGACCTTGAGAGACCCTCGTGGTTTTGCAGTCAAGTTCTACACCAGAGAGGGGAACTTT…	1479	6.63	56931.3
Elaeis guineensis	EgCAT1	LOC105042655	XM_010919942.3	XP_010918244.1	Chr4	+	10083513	10089251	10083618	10089020	Cytoskeleton	8	10083513,10084185,10086086,10087118,10087974,10088541,10088698,10088960,	10083633,10084282,10086364,10087895,10088064,10088609,10088792,10089251,	PLN02609	Catalase,	MDPYKYRPSSAYNSPFWTTNSGAPVWNNNSSLTVGIRGPILLEDYHVIEKLAQFDRERIPERVVHARGASAKGFFEVTHDVSHLTCADFLRAPGVQTPVIVRFSTVIHERGSPETLRDPRGFAVKFYTREGNFDLVGNNFPVFFVRDGIKFPDMVHSLKPNPKSHIQENWRILDFFSHHPESLHMFTFLFDDVGVPADYRHMDGSGVNTYTLINKEGKAHYVKFHWRPTCGVKCLLEDEAVIVGGNNHSHATKDLYDSIAAGNYPEWKLYIQTIDPDHEDKFDFDPLDVTKTWPEDILPLQPVGRMVLNKNIDNFFAENEQLAFCPAIVVPGIYYSDDKLLQTRIFSYADTQRHRLGPNYLMLPANAPKCAHHNNHHDGFMNFMHRDEEVNYFPSRYDP…	492	ATGGATCCTTACAAGTACCGCCCTTCAAGCGCCTACAACTCTCCCTTCTGGACCACCAACTCTGGTGCCCCCGTTTGGAACAACAACTCCTCGCTCACCGTTGGAATCCGAGGACCTATTCTCCTTGAGGATTATCATGTCATTGAAAAGCTCGCTCAGTTTGATAGAGAGCGCATTCCAGAACGTGTTGTTCATGCAAGAGGAGCTAGTGCCAAGGGTTTCTTTGAGGTCACTCATGATGTTTCTCACCTCACATGTGCTGATTTTCTCCGTGCTCCAGGGGTTCAGACCCCAGTCATCGTTCGCTTTTCAACTGTGATTCATGAGCGTGGGAGTCCTGAAACCTTGAGAGACCCGCGAGGATTTGCTGTGAAGTTCTACACCAGAGAGGGTAACTTT…	1479	6.94	57159.6
Elaeis guineensis	EgCAT2	LOC105054906	NM_001319913.1	NP_001306842.1	Chr12	+	13652222	13658434	13652248	13658173	Cytoplasm	8	13652222,13653666,13655678,13656115,13656984,13657668,13657837,13658113,	13652263,13653763,13655956,13656892,13657074,13657736,13657931,13658434,	PLN02609	Catalase,	MDPYKFRPSSAFDTAYTTTNAGGPVWNDDQALTVGSRGPILLEDYHLIEKIAHFARERIPERVVHARGASAKGFFECTHDVTNLTCADFLRAPGVQTPVIVRFSTVIHERGSPETIRDPRGFAVKFYTREGNWDLLGNNFPVFFIRDGIKFPDVIHAFKPNPKSHIQEYWRVFDFLSHHPESLHTFFFLFDDVGVPTDYRHMEGFGVNTYTFINKEGKVHYVKFHWKPTCGVSCLLEEEATVVGGKNHSHATQDLYDSIAAGNYPEWKLYVQVMDPDQEDRYDFDPLDDTKTWPEDILPLQPVGRLVLNRNIDNFFAENEQLAFGPGLVVPGIYYSDDKMLQCRVFAYADTQRYRLGPNYLMLPVNAPKCAFHNNQFDGLMNFMQRNEEVDYFPSRHDP…	492	ATGGACCCCTACAAGTTTCGTCCCTCAAGCGCTTTCGACACCGCTTATACAACCACAAATGCTGGCGGACCGGTGTGGAACGACGACCAGGCACTAACTGTTGGATCAAGAGGACCCATTCTCCTTGAGGACTACCATTTGATCGAAAAGATTGCGCATTTTGCCCGGGAGCGCATTCCAGAGCGTGTTGTTCATGCCAGGGGTGCCAGTGCCAAAGGCTTCTTTGAATGCACTCATGATGTCACCAACCTCACCTGTGCCGACTTTCTCCGGGCACCCGGCGTACAAACTCCGGTCATCGTTCGCTTCTCTACTGTCATTCATGAACGGGGAAGCCCCGAGACCATTCGAGACCCTCGCGGCTTCGCCGTCAAGTTCTACACTAGGGAGGGCAATTGG…	1479	6.47	56958.4
Elaeis guineensis	EgCAT3	LOC105059701	XM_010943120.3	XP_010941422.1	Chr16	+	21329540	21334899	21329661	21334524	Cytoplasm	8	21329540,21329987,21331548,21332523,21333416,21333985,21334161,21334464,	21329676,21330084,21331826,21333300,21333506,21334053,21334255,21334899,	PLN02609	Catalase,	MDPYRHRPSSTHNAPFWTTNSGAPVWNNNSSLTVGSRGPILLEDYHVIEKLAQFDRERIPERVVHARGASAKGFFEVTHDVSHLTCADFLRAPGVQTPVIVRFSTVIHERGSPETLRDPRGFAVKFYTREGNFDLVGNNFPVFFVRDGIKFPDMVHALKPNPKSHIQENWRILDFFSHHPESLHMFSFLFDDVGIPSDYRHMDGFGVNTYSLISKDGKAHYVKFHWKPTCGVKCLLDDEAVTVGGSNHSHATKDLYDSIAAGNYPEWKLFIQTIDPDHEDKFDFDPLDVSKIWPEDIVPLQPVGRMVLNKNIDNFFAENEQLAFCPAIVVPGIHYSDDKLLQTRVFSYADTQRHRLGPNYLMLPVNAPKCAHHNNHHDGFMNFMHRDEEVNYFPSRYDP…	492	ATGGATCCCTACAGGCACCGCCCCTCTAGCACCCACAACGCCCCCTTCTGGACCACCAACTCTGGTGCCCCCGTTTGGAACAACAATTCCTCACTGACTGTCGGATCCCGAGGGCCTATTCTTCTTGAGGATTATCATGTGATTGAAAAGCTTGCTCAGTTTGATAGGGAGCGTATCCCTGAGCGGGTTGTTCATGCTAGGGGTGCTAGTGCCAAGGGCTTCTTTGAGGTCACTCATGACGTTTCTCACCTCACTTGTGCTGATTTCCTTCGAGCCCCTGGAGTCCAGACCCCAGTCATTGTTCGCTTCTCAACTGTGATTCATGAGCGTGGAAGTCCTGAAACCTTGAGAGACCCACGTGGTTTTGCAGTGAAGTTTTACACTAGAGAGGGTAATTTT…	1479	6.99	56836.2
Elaeis guineensis	EgCAT4	LOC105033846	XM_010908788.3	XP_010907090.1	p5_sc00387	-	627988	633852	628229	633660	Chrorplast	8	627988,628453,628625,629159,629346,630930,632842,633645,	628289,628547,628693,629249,630123,631208,632939,633852,	PLN02609	Catalase,	MDPYKFRPSSANNSPFWTTNSGAPVWNNNSSLTVGNRGPILLEDYHVIEKLAQFDRERIPERVVHARGASAKGFFEVTHDVSHLTCADFLHAPGVQTPVIVRFSTVIHERGSPETLRDPRGFAVKFYTREGNFDLVGNNFPVFFVRDGIKFPDMVHALKPNPKSHIQENWRIVDFFSHHPESLHMFTFLFDDVGVPADYRHMDGSGVNTYTLINKEGKARYVKFHWRPTCGVKCLLEDEAVIVGGNNHSHATKDLYDSIAAGNYPEWKLFIQTIDPDHEDRFDFDPLDVTKTWPEDILPLQPVGRMVLNKNIDNFFAENEQLAFCPAIVVPGIYYSDDKLLQTRIFSYADTQRHRLGPNYLMLPANAPKCAHHNNHHDGFMNFMHRDEEVNYFPSRYDP…	492	ATGGATCCATACAAGTTTCGCCCTTCGAGTGCCAACAATTCTCCCTTTTGGACCACCAACTCTGGTGCCCCTGTTTGGAATAACAATTCCTCGCTCACTGTTGGAAACCGGGGACCTATTCTCCTTGAGGATTATCATGTCATTGAAAAGCTTGCTCAGTTTGATAGAGAGCGCATTCCAGAACGTGTTGTTCATGCAAGAGGAGCTAGTGCCAAGGGGTTCTTTGAGGTCACTCATGATGTTTCTCACCTCACATGTGCGGATTTTCTCCATGCTCCAGGGGTCCAGACTCCAGTCATTGTTCGCTTTTCAACCGTTATTCATGAGCGTGGGAGTCCTGAAACCTTGAGAGACCCGCGAGGTTTTGCTGTGAAATTCTACACAAGAGAGGGTAATTTC…	1479	6.93	57121.6
Elaeis guineensis	EgCAT5	LOC105037748	XM_010913377.1	XP_010911679.1	p5_sc33453	+	11	2169	11	2169	Cytoskeleton	4	11447640700	446,639,698,2169,	katE	Catalase,	MAVXELAQQKDAVDRLVKAMPFNENKAGERGLDGGHAPEEGAHRAPDVDTAGASTLSETITSPKLGEDEPPLGFNPTNDSLDRVRVDSSGQAITTNQGVPVADNQNSLKAGLRGPTLMEDFILREKITHFDHERIPERVVHARGSGAHGYFEASADLSDITKADLFSESGKRTPVFVRFSTVAGERGSADTVRDTRGFAVKFYTDDGNWDLVGNNIPVFFIQDAMKFPDXVHAVKPEPHHGMPQASSAHDTFWDFMSLMPESIHHTMWVMSDRGIPRSYRTMQGFGVHTFRLVDARNQSVFVKFHWLPAAGTHSLVWDEAAKIAGADPDYHRRDLWESIESGMFPEYDLAIQVFSEEDAERYSFDVLDATKLVPEELVPLRVVGRMVLNRNPDNFFAET…	719	ATGGCCGTGCNGGAACTCGCGCAGCAGAAAGACGCTGTGGATCGGCTGGTCAAGGCCATGCCGTTCAACGAAAACAAGGCCGGTGAACGCGGTCTGGACGGCGGCCACGCCCCCGAGGAAGGCGCGCACCGCGCCCCCGATGTGGACACCGCCGGTGCGAGCACCCTGAGCGAAACCATCACCTCGCCCAAACTGGGCGAAGACGAACCCCCGCTGGGTTTCAACCCGACCAACGATTCGCTGGACCGGGTGCGCGTGGATTCCAGCGGCCAGGCCATCACGACCAACCAGGGCGTGCCGGTGGCCGACAACCAGAACTCGCTCAAGGCGGGTCTGCGCGGCCCCACGCTCATGGAAGATTTCATCCTGCGCGAGAAGATCACCCACTTCGACCACGAA…	2154	5.38	78946.2
Olea europaea L. subsp. Europaea	OeeCAT1	OE9A081679	OE9A081679T1	OE9A081679P1	Oe9_LG14	+	9234763	9239441	9234898	9239022	Peroxisome	8	9234763,9235335,9236165,9236955,9237991,9238293,9238459,9238962,	9234913,9235432,9236443,9237732,9238081,9238361,9238553,9239441,	PLN02609	AlkA_N,BASIC,Catalase,FES,GASTRIN,	MDPYKYRPSSAYNSPFFTTNSGAPVWNNNSSLTVGSRGPILLEDYHLVEKLANFDRERIPERVVHARGASAKGFFEVTHDISHLTCADFLRAPGVQTPVIVRFSTVIHERGSPETLRDPRGFAVKFYTREGNFDMVGNNFPVFFVRDGMKFPDMVHALKPNPKSHIQENWRIVDFFSHHPESLHMFTFLFDDIGIPQDYRHMEGSGVNTYTLISKAGKAHYVKFHWKPTCGVKSLLEDEAIKVGGSNHSHATQDLYDSIAAGNYPEWKLFIQTIDPDHENRFDFDPLDVTKTWPENIIPLQPVGRLVLNKNIDNFFNENEQLAFCPSIVVPGIYYSDDKLLQTRIFSYSDTQRHRLGPNYLQLPANAPKTSHHNNHHDGFMNFMHRDEEVNYFPSRYDP…	493	ATGACCACAAACTAGTATTAAACGCCGTGCCATTTCCCTCTTCTCATCTCTGGACATAAACGTTCATTTCTCTCTCTCTCGCTCCCCTCCTCCTGCCTCCCTCCCTCCCTCTAACAGTTTCAACTGTACTGCATAATGGATCCTTACAAGTACCGTCCATCAAGTGCCTACAATTCTCCATTCTTCACTACAAATTCTGGTGCTCCTGTTTGGAACAACAACTCATCACTTACTGTGGGATCAAGAGGGCCAATTTTGCTTGAAGATTATCATTTGGTGGAGAAACTTGCTAATTTTGATAGGGAACGCATTCCAGAACGTGTTGTTCACGCTAGAGGAGCTAGTGCCAAAGGGTTTTTTGAGGTGACCCATGATATATCGCATCTTACCTGCGCTGAT…	2033	7.76	57032.3
Olea europaea L. subsp. Europaea	OEeCAT2	OE9A048265	OE9A048265T1	OE9A048265P1	Oe9_LG18	-	15426630	15433339	15427435	15430338	Peroxisome	7	15426630,15427696,15427874,15428295,15428681,15429629,15430223,	15427495,15427790,15427942,15428385,15429458,15429907,15433339,	PLN02609	Catalase,GASTRIN,MBT,THEG,ZnMc,	MFLMIQYRPSSAFDSPFMTTNSGTPIYNNDSSLTVGSRGPVLLEDYHLVEKLANFDRERIPERVVHARGASAKGFFEVTHDISHLTCADFLRSPGVQTPVIVRFSTVIHERGSPETIRDPRGFATKFYTREGNFDLVGNNFPVFFVRDAMKFPDAIHAFKPNPKSHIQENWRILDFFSHHPESLNTFTFFYDDLGIPQDYRHMEGSSVSAYTLINKAGKVHYVMFHWKPTCGVKCLTDEEAIKIGGANHSHATQDLYDSIAAGNYPEWKLFIQTIDPDHEDRFDFDPLDLTKTWPEDIVPLQPVGRLVLNKNIDNFFAENEQLAFDPGNMVPGIYYSDDKMLQTRTFAYADTHRHRLGPNYKQLPVNAPKCAHHNNHYDGFMNFMHRDDEVDYFPSRYD…	494	GCTGACAGGTCCCTTGGTCAGAAGCTCGCCTCTCGTCTCAATGTAAGGCCAACAATGTAAACGCAATGAGAGTACACGAAATCTTCCAGTTGCTGTGAGCGGAGTACTGTGTTGTTGTATTAATGTAAGCAGAAACTTGTGTGTGTCCTTAGCCACAATAATGCCTTGAATGTAATAAATGACAATTGTGCGTGCAAGTATTGCAGTCGCCAGTAGTCTTCTCTCCACCGAGTCGTCTTTGTATATTATTGCTTTGAAGATTACAATCAGCTGATAAGTGGTTGTTTATGCAATGGAATTTGGCTTTTCATTTCTATTGTTGTTTAGCAGCTAATATCAAAATCTTCGAGCTCTATCGTCTAGTTCAAAGGTTGTCTAAAGGGATTTTGCCTTCTAGAT…	5288	6.43	57169.3
Olea europaea L. subsp. Europaea	OEeCAT3	OE9A013437	OE9A013437T1	OE9A013437P1	Oe9_LG18	-	16746468	16755046	16746468	16755046	Peroxisome	7	16746468,16746693,16746879,16747773,16748154,16753749,16754940,	16746528,16746787,16746947,16747863,16748931,16754027,16755046,	PLN02609	AlkA_N,Catalase,Excalibur,FES,GASTRIN,NTR,	MVQYRPSSAFNSPFWTTNSGAPVWNNNSSLTVGTRGPILLEDYHLVEKLANFDRERIPERVVHARGASAKGFFEVTHDISHLTCADFLRAPGVQTPVIVRFSTVIHERGSPETLRDPRGFAVKFYTREGNFDLVGNNFPVFFVRDGMKFPDMVHALKPNPKSHIQENWRILDFFSHHPESLNMFTFLFDDLGVPLDYRHMEGSGVNTYTLINKAGKAYYVKFHWKPTCGVKCLLEDDAIKVGGANHSHATQDLYDSIAAGNYPEWKLFIQTMDPDHEDRFDFDPLDVTKTWPEDILPLQPVGRLVLNKNIDNFFAENEQLAFCPSIIVPGIYYSDDKLLQTRIFSYSDTQRHRLGPNYLQLPANAPKCAHHNNHHEGFMNFMHRDEEVNYFPSRYDASR…	491	ATGGTGCAGTACCGTCCGTCTAGTGCTTTCAATTCACCTTTCTGGACAACAAATTCTGGAGCTCCTGTTTGGAACAATAACTCATCTTTGACTGTTGGAACTAGAGGTCCAATTCTACTTGAAGATTACCATCTGGTGGAGAAGCTTGCTAATTTCGATCGTGAGAGGATCCCAGAACGTGTTGTCCATGCCAGAGGTGCCAGTGCCAAGGGATTTTTTGAAGTGACCCATGATATATCTCACCTTACCTGTGCTGATTTTCTTCGAGCTCCAGGAGTTCAGACGCCTGTTATTGTTCGATTCTCCACTGTCATCCATGAGCGTGGAAGCCCTGAAACCCTCAGGGACCCCAGAGGCTTTGCGGTGAAATTTTACACCAGAGAGGGAAACTTCGATCTG…	1473	6.62	56689
Olea europaea L. subsp. Europaea	OEeCAT4	OE9A075835	OE9A075835T4	OE9A075835P4	Oe9_s02089	-	179750	184752	180247	184669	Peroxisome	8	179750,180401,180596,181361,181759,183028,184389,184654,	180307,180495,180664,181451,182536,183306,184486,184752,	PLN02609	Catalase,	MDPYKHRPSSAYNSPFWTTNSGAPVWNNNSSLTVGTRGPILLEDYHLVEKLANFDRERIPERVVHARGASAKGFFEVTHDISQLTCADFLRAPGVQTPVIVRFSTVIHERGSPETLRDPRGFAVKFYTREGNFDLVGNNFPVFFVRDGMKFPDMVHALKPNPKSHIQENWRILDFFSHHPESLHMFSFLFDDLGVPQDYRHMEGSGVNTYTLINKDGKAHYVKFHWKPTCGVKCLLEEECIKVGGANHSHATQDLYNAIASGNYPEWKLFIQIMDPNHEDRFDFDPLDVTKTWPEDILPLQPVGRLVLNKNIDNFFAENEQLAFCPAIIVPGVYYSDDKLLQTRIFSYADTQRHRLGPNYLQLPVNAPKCAHHNNHHDGFMNFMHRDEEVNYFPSRFDP…	493	GCTGACAAGTCTCTTGGACAGAAGCTCGCCTCTCGCCTCAATGTAAAGCCGACAATGTGAAGGTGATGAGAATGCAATAATGTTTTATGAGGAATTATGCTATGGAGAAAGGATCTGTTGTTCTGAAGTAGAGAGTCAATAGTAGTTTTTTAATTGTTTGTTCGAGTATGTAAGAAACTTCCATCATGCTACATTTCTCTCTGGTCTTAATAAATGACTATTTTTGTGACTAATTCCATAGTCTTTAGCTTGAATACTTCATAGGAATAAAGCTAAAGTGTACAAACATGGTTGACAACATTGGTTGATGGTGTGTTGTCAAAATCCAAGCCTGTGATGTAGAAAACAGTTTTTAAAAATGAATGAATATGATGTCAAGTAGGATGTTGTCAACTAATA…	2059	6.82	56985.4
Olea europaea L. subsp. Europaea	OEeCAT5	OE9A067787	OE9A067787T1	OE9A067787P1	Oe9_s02173	+	274631	283658	274631	283658	Peroxisome	8	274631,275072,276082,281179,282247,283163,283323,283598,	274646,275169,276360,281956,282337,283231,283417,283658,	PLN02609	AlkA_N,Catalase,Excalibur,FES,GASTRIN,NTR,	MDPYKYRPSSAFNSPFWTTNSGAPVWNNNSSLTVGTRGPILLEDYHLVEKLANFDRERIPERVVHARGASAKGFFEVTHDISHLTCADFLRAPGVQTPVIVRFSTVIHERGSPETLRDPRGFAVKFYTREGNFDLVGNNFPVFFVRDGMKFPDMVHALKPNPKSHIQENWRILDFFSHHPESLNMFTFLFDDLGVPLDYRHMEGSGVNTYTLINKAGKAYYVKFHWKPTCGVKCLLEDDAIKVGGANHSHATQDLYDSIAAGNYPEWKLFIQTMDPDHEDRFDFDPLDVTKTWPEDILPLQPVGRLVLNKNIDNFFAENEQLAFCPSIIVPGIYYSDDKLLQTRIFSYSDTQRHRLGPNYLQLPANAPKCAHHNNHHEGFMNFMHRDEEVNYFPSRYDA…	493	ATGGATCCATACAAGTACCGTCCGTCTAGTGCTTTCAATTCACCTTTCTGGACAACAAATTCTGGAGCTCCTGTTTGGAACAATAACTCATCTTTGACTGTTGGAACTAGAGGTCCAATTCTACTTGAAGATTACCATCTGGTGGAGAAGCTTGCTAATTTCGATCGTGAGAGGATCCCAGAACGTGTTGTCCATGCCAGAGGTGCCAGTGCCAAGGGATTTTTTGAAGTGACCCATGATATATCTCACCTTACCTGTGCTGATTTTCTTCGAGCTCCAGGAGTTCAGACACCTGTTATTGTTCGATTCTCCACTGTCATCCATGAGCGTGGAAGCCCTGAAACCCTCAGGGACCCCAGAGGCTTTGCGGTGAAATTTTACACCAGAGAGGGAAACTTC…	1479	6.62	56916.2
Olea europaea L. subsp. Europaea	OEeCAT6	OE9A063445	OE9A063445T1	OE9A063445P1	Oe9_s05976	+	256212	265477	256267	265221	Chrorplast	8	256212,257024,262808,263459,264357,264616,264784,265161,	256282,257121,263086,264236,264447,264684,264878,265477,	PLN02609	AlkA_N,BASIC,Catalase,DUF1719,FES,GASTRIN,THEG,	MDPYKYRPSSAYNSPFFTTNSGAPVFNNNSSLTVGSRGPVLLEDYHLVEKLANFDRERIPERVVHARGASAKGFFEVTHDISHLTCADFLRSPGIQTPVILRFSTVIHERGSPETLRDPRGFAVKFYTREGNFDMVGNNFPVFFVRDGMKFPDMVHALKPNPKSHIQENWRIVDFFSHHPESLHMFTFLFDDVGIPQDYRHMEGSGVNTYTLISKAGKAHYVKFHWKPTCGVKSLLEEEAIKIGGSNHSHATQDLYDSIAAGNYPEWKLFIQTIDPDHEDRFDFDPLDVTKTWPEDIIPLQPVGRLVLNKNIDNFFNENEQLAFCPSIVVPGIYYSDDKLLQTRIFSYSDTQRHRLGPNYLQLPANAPKTSHHNNHHDGFMNFMHRDEEVNYFPSRYDP…	493	CTCAACATAAGCATTCCTCTCTCTCTCCCTCTAACAGTTCAACTGTTACTGCATAATGGACCCTTACAAGTACCGTCCGTCAAGTGCCTACAATTCCCCATTCTTCACTACAAATTCTGGTGCTCCTGTTTTTAACAACAACTCATCACTCACTGTGGGATCAAGAGGGCCAGTTTTGCTTGAAGATTATCATTTGGTGGAGAAACTAGCCAATTTTGATAGGGAACGAATTCCAGAACGTGTTGTTCATGCTAGAGGAGCTAGTGCCAAAGGGTTTTTTGAGGTGACTCATGATATATCTCATCTTACCTGTGCCGATTTCCTTCGTTCTCCTGGTATCCAGACCCCCGTCATTTTGAGGTTCTCCACTGTTATACATGAAAGGGGCAGTCCTGAAAC…	1790	7.11	57107.4
Olea europaea L. subsp. Europaea	OEeCAT7	OE9A005702	OE9A005702T1	OE9A005702P1	Oe9_s09970	+	4482	11966	4678	11716	Chrorplast	8	4482,5429,9303,9954,10852,11111,11279,11656,	4693,5526,9581,10731,10942,11179,11373,11966,	PLN02609	AlkA_N,BASIC,Catalase,FES,GASTRIN,THEG,	MDPYKYRPSSAYNSPFFTTNSGAPVFNNNSSLTVGSRGPVLLEDYHLVEKLANFDRERIPERVVHARGASAKGFFEVTHDISHLTCADFLRSPGVQTPVIVRFSTVIHERGSPETLRDPRGFAVKFYTREGNFDMVGNNFPVFFVRDGMKFPDMVHALKPNPKSHIQENWRIVDFFSHHPESLHMFTFLFDDVGIPQDYRHMEGSGVNTYTLISKAGKAHYVKFHWKPTCGVKSLLEEEAIKIGGSNHSHATQDLYDSIAAGNYPEWKLFIQTIDPDHEDRFDFDPLDVTKTWPEDIIPLQPVGRLVLNKNIDNFFNENEQLAFCPSIVVPGIYYSDDKLLQTRIFSYSDTQRHRLGPNYLQLPANAPKTSHHNNHHDGFMNFMHRDEEVNYFPSRYDP…	493	TTTTTTTTACGACTCTTCTTAGAAAGTCCCACCCTCAATCACTGTCTGTAATACTTGGAAGTGTAAGCTAAAATAAATAGATAAAAAATTTGAATGGCCTAAGTTTGTATTAAAGGCCGTGTCATTTCCCTCTTCTTATCTCTCAACATAAGCATTCCTCTCTCTCTCCCTCTAACAGTTCAACTGTTACTGCATAATGGACCCTTACAAGTACCGTCCATCAAGTGCCTACAATTCCCCATTCTTCACTACAAATTCTGGTGCTCCTGTTTTTAACAACAACTCATCACTCACTGTGGGATCAAGAGGGCCAGTTTTGCTTGAAGATTATCATTTGGTGGAGAAACTAGCCAATTTTGATAGGGAACGCATTCCAGAACGTGTTGTTCATGCTAGAGG…	1925	7.11	57079.3
Olea europaea var. sylvestris	OesCAT1	gOeu029238.1	Oeu029238.1	Oeu029238.1	chr5	+	5703082	5711885	5703082	5711885	Cytoskeleton	7	5703082,5704101,5709197,5710474,5711390,5711550,5711825,	5703188,5704379,5709974,5710564,5711458,5711644,5711885,	PLN02609	AlkA_N,Catalase,Excalibur,FES,GASTRIN,NTR,	MVQYRPSSAFNSPFWTTNSGAPVWNNNSSLTVGTRGPILLEDYHLVEKLANFDRERIPERVVHARGASAKGFFEVTHDISHLTCADFLRAPGVQTPVIVRFSTVIHERGSPETLRDPRGFAVKFYTREGNFDLVGNNFPVFFVRDGMKFPDMVHALKPNPKSHIQENWRILDFFSHHPESLNMFTFLFDDLGVPLDYRHMEGSGVNTYTLINKAGKAYYVKFHWKPTCGVKCLLEDDAIKVGGANHSHATQDLYDSIAAGNYPEWKLFIQTMDPDHEDRFDFDPLDVTKTWPEDILPLQPVGRLVLNKNIDNFFAENEQLAFCPSIIVPGIYYSDDKLLQTRIFSYSDTQRHRLGPNYLQLPANAPKCAHHNNHHEGFMNFMHRDEEVNYFPSRYDASR…	491	ATGGTGCAGTACCGTCCGTCTAGTGCTTTCAATTCACCTTTCTGGACAACAAATTCTGGAGCTCCTGTTTGGAACAATAACTCATCTTTGACTGTTGGAACTAGAGGTCCAATTCTACTTGAAGATTACCATCTGGTGGAGAAGCTTGCTAATTTCGATCGTGAGAGGATCCCAGAACGTGTTGTCCATGCCAGAGGTGCCAGTGCCAAGGGATTTTTTGAAGTGACCCATGATATATCTCACCTTACCTGTGCTGATTTTCTTCGAGCTCCAGGAGTTCAGACACCTGTTATTGTTCGATTCTCCACTGTCATCCATGAGCGTGGAAGCCCTGAAACCCTCAGGGACCCCAGAGGCTTTGCGGTGAAATTTTACACCAGAGAGGGAAACTTCGATCTG…	1473	6.54	56669.9
Olea europaea var. sylvestris	OesCAT2	gOeu033834.2	Oeu033834.2	Oeu033834.2	chr7	-	24318966	24323389	24318966	24323389	Peroxisome	8	24318966,24319120,24319315,24320081,24320479,24321748,24323109,24323374,	24319026,24319214,24319383,24320171,24321256,24322026,24323206,24323389,	PLN02609	Catalase,	MDPYKHRPSSAYNSPFWTTNSGAPVWNNNSSLTVGTRGPILLEDYHLVEKLANFDRERIPERVVHARGASAKGFFEVTHDISQLTCADFLRAPGVQTPVIVRFSTVIHERGSPETLRDPRGFAVKFYTREGNFDLVGNNFPVFFVRDGMKFPDMVHALKPNPKSHIQENWRILDFFSHHPESLHMFSFLFDDLGVPQDYRHMEGSGVNTYTLINKDGKAHYVKFHWKPTCGVKCLLEEECIKVGGANHSHATQDLYNAIASGNYPEWKLFIQIMDPNHEDRFDFDPLDVTKTWPEDILPLQPVGRLVLNKNIDNFFAENEQLAFCPAIIVPGVYYSDDKLLQTRIFSYADTQRHRLGPNYLQLPVNAPKCAHHNNHHDGFMNFMHRDEEVNYFPSRFDP…	493	ATGGATCCTTACAAGCACCGTCCATCAAGTGCTTATAATTCACCTTTCTGGACAACCAATTCTGGAGCTCCGGTTTGGAACAATAACTCGTCGTTGACCGTCGGAACTAGAGGCCCAATTCTCCTTGAAGATTACCATTTGGTGGAGAAACTTGCTAATTTTGATCGTGAGAGGATCCCAGAACGTGTTGTCCACGCTAGAGGTGCAAGTGCCAAGGGTTTTTTTGAGGTCACTCATGATATTTCTCAACTTACCTGTGCTGATTTCCTTCGAGCTCCTGGAGTTCAGACACCTGTTATTGTTCGATTCTCCACTGTCATCCATGAGCGTGGAAGCCCTGAAACTCTTAGGGACCCCAGAGGGTTTGCAGTTAAATTTTACACCAGAGAGGGAAACTTT…	1479	6.82	56985.4
Olea europaea var. sylvestris	OesCAT3	gOeu022016.1	Oeu022016.1	Oeu022016.1	chr22	-	13368946	13371840	13368946	13371840	Peroxisome	7	13368946,13369207,13369385,13369806,13370192,13371140,13371734,	13369006,13369301,13369453,13369896,13370969,13371418,13371840,	PLN02609	Catalase,GASTRIN,MBT,THEG,ZnMc,	MIQYRPSSAFDSPFMTTNSGTPIYNNDSSLTVGSRGPVLLEDYHLVEKLANFDRERIPERVVHARGASAKGFFEVTHDISHLTCADFLRSPGVQTPVIVRFSTVIHERGSPETIRDPRGFATKFYTREGNFDLVGNNFPVFFVRDAMKFPDAIHAFKPNPKSHIQENWRILDFFSHHPESLNTFTFFYDDLGIPQDYRHMEGSSVSAYTLINKAGKVHYVMFHWKPTCGVKCLTDEEAIKIGGANHSHATQDLYDSIAAGNYPEWKLFIQTIDPDHEDRFDFDPLDLTKTWPEDIVPLQPVGRLVLNKNIDNFFAENEQLAFDPGNMVPGIYYSDDKMLQTRTFAYADTHRHRLGPNYKQLPVNAPKCAHHNNHYDGFMNFMHRDDEVDYFPSRYDPCR…	491	ATGATACAGTACCGTCCATCTAGTGCTTTCGATTCACCTTTTATGACCACAAATTCTGGAACTCCAATTTATAACAATGACTCCTCTTTGACAGTTGGAAGTAGAGGCCCGGTTCTTCTTGAAGATTACCATCTCGTGGAGAAGCTTGCTAATTTCGATCGTGAGAGAATCCCAGAACGTGTTGTCCATGCCAGAGGTGCCAGTGCCAAGGGGTTTTTTGAGGTTACTCATGATATATCTCATCTTACCTGCGCTGATTTTCTTCGATCCCCTGGAGTTCAGACACCTGTCATCGTTCGATTCTCCACGGTCATCCATGAGCGTGGAAGCCCTGAAACCATCAGGGACCCCAGAGGCTTTGCCACTAAATTTTACACCAGAGAGGGAAACTTTGATCTG…	1473	6.43	56777.8
Olea europaea var. sylvestris	OesCAT4	gOeu042488.1	Oeu042488.1	Oeu042488.1	scaffold402	-	156158	160310	156158	160310	Peroxisome	9	156158,156329,156631,156825,157127,157476,158777,159777,160295,	156218,156404,156725,156893,157217,158253,159055,159874,160310,	PLN02609	AlkA_N,BASIC,Catalase,E2_bind,FES,GASTRIN,	MDPYKYRPSSAYNSPFFTTNSGAPVWNNNSSLTVGSRGPVLLEDYHLVEKLANFDRERIPERVVHARGASAKGFFEVTHDISHLTCADFLRAPGVQTPVIVRFSTVIHERGSPETLRDPRGFAVKFYTREGNFDMVGNNFPVFFIRDGMKFPDMVHALKPNPKSHIQENWRIVDFFSHHPESLHMFTFLFDDIGIPQDYRHMEGSGVNTYTLISKAGKAHYVKFHWKPTCGVKSLLEDEAIKVGGSNHSHATQDLYDSIAAGNYPEWKLFIQTIDPDHEDRFNFDPLDVTKTWPENIIPLQPVGRLVLNKNIDNFFNENEQLAFCPSIVVPGIYYSDDKLLQTRIFSYSDTQRHRLGPNYLQLPANAPKTSHHNNHHDGFMNFMHRDEEVNYFPSRYDH…	518	ATGGATCCTTACAAGTACCGTCCATCAAGTGCCTACAATTCTCCATTCTTCACTACAAATTCTGGTGCTCCTGTTTGGAACAACAACTCATCACTTACTGTGGGATCAAGAGGGCCAGTTTTGCTTGAAGATTATCATTTGGTGGAGAAACTTGCCAATTTTGATAGGGAACGCATTCCAGAACGTGTTGTTCACGCTAGAGGAGCTAGTGCCAAAGGGTTTTTTGAGGTGACCCATGATATATCGCATCTTACCTGTGCTGATTTCCTTCGCGCTCCTGGTGTTCAGACCCCTGTCATTGTGAGGTTTTCCACTGTTATACATGAAAGGGGCAGCCCTGAAACTCTTAGGGATCCTCGAGGTTTTGCCGTGAAGTTCTATACCAGAGAGGGGAATTTT…	1554	6.83	59869.7
Oryza_sativa	OsCATA	LOC_Os02g02400	LOC_Os02g02400.1	LOC_Os02g02400.1	Chr2	-	824849	827644	825368	827570	Chrorplast	4	824849,825777,826466,827555,	825428,826380,827267,827644,	PLN02609	Catalase,	MDPCKFRPSSSFDTKTTTTNAGAPVWNDNEALTVGPRGPILLEDYHLIEKVAHFARERIPERVVHARGASAKGFFECTHDVTDITCADFLRSPGAQTPVIVRFSTVIHERGSPETIRDPRGFAVKFYTREGNWDLLGNNFPVFFIRDGIKFPDVIHAFKPNPRSHVQEYWRVFDFLSHHPESLHTFFFLFDDVGIPTDYRHMDGFGVNTYTFVTRDAKARYVKFHWKPTCGVSCLMDDEATLVGGKNHSHATQDLYDSIAAGNFPEWKLFVQVIDPEEEERFDFDPLDDTKTWPEDEVPLRPVGRLVLNRNVDNFFNENEQLAFGPGLVVPGIYYSDDKMLQCRVFAYADTQRYRLGPNYLMLPVNAPKCAHHNNHYDGAMNFMHRDEEVDYYPSRHAP…	493	ATGGATCCTTGCAAGTTCCGGCCGTCGAGCTCGTTCGACACGAAGACGACGACGACGAACGCGGGAGCTCCGGTGTGGAACGACAACGAGGCGCTGACAGTGGGGCCCAGGGGGCCGATCCTCCTCGAGGACTACCACCTGATCGAGAAGGTGGCGCACTTCGCCCGGGAGCGCATCCCGGAGCGCGTGGTCCACGCCCGCGGCGCCTCCGCCAAGGGCTTCTTCGAGTGCACCCACGACGTCACCGACATCACCTGCGCCGACTTCCTCCGGTCCCCGGGCGCCCAGACCCCCGTCATCGTCCGCTTCTCCACCGTCATCCACGAGCGCGGCAGCCCGGAGACGATCCGCGACCCGCGCGGGTTCGCCGTCAAGTTCTACACCCGCGAGGGCAACTGG…	1479	6.52	56697.9
Oryza_sativa	OsCATC	LOC_Os03g03910	LOC_Os03g03910.1	LOC_Os03g03910.1	Chr3	-	1787647	1790957	1787935	1790598	Cytoskeleton	6	1787647,1788116,1788322,1788759,1790390,1790583,	1787995,1788210,1788390,1789904,1790487,1790957,	PLN02609	Catalase,	MDPYKHRPSSSFNGPLWSTNSGAPVWNNNNSLTVGSRGPILLEDYHLVEKLANFDRERIPERVVHARGASAKGFFEVTHDITHLTCADFLRAPGVQTPVIVRFSTVIHERGSPETLRDPRGFAIKFYTREGNWDLVGNNFPVFFIRDGMKFPDMVHSLKPNPKSHVQENWRILDFFSHHPESLHMFTFLFDDIGIPADYRHMDGSGVNTYTLVNRAGKSHYVKFHWKPTCGVKSLLDDEAVTVGGTNHSHATQDLYDSIAAGNFPEWKLFIQTIDPDHEDRFDFDPLDVTKTWPEDIVPLQPVGRMVLNRNIDNFFSENEQLAFCPGIIVPGIYYSDDKLLQTRIFSYSDTQRHRLGPNYLLLPPNAPKCAHHNNHYDGFMNFMHRDEEVDYFPSRYDP…	493	ATGGATCCCTACAAGCACCGCCCGTCGAGCTCGTTCAACGGCCCGCTGTGGAGCACCAACTCCGGCGCCCCCGTATGGAACAACAACAACTCGCTCACCGTCGGCTCCCGAGGCCCGATCCTTCTGGAGGACTACCACCTGGTTGAGAAGCTGGCCAACTTCGACAGGGAGCGTATCCCGGAGCGCGTGGTGCACGCCCGCGGCGCCAGCGCCAAGGGCTTCTTCGAGGTCACCCACGACATCACCCACCTCACCTGCGCCGACTTCCTCCGCGCCCCGGGCGTCCAGACCCCGGTCATCGTCCGCTTCTCCACCGTCATCCACGAGCGCGGCAGCCCGGAGACCCTCCGCGACCCGCGTGGCTTCGCCATCAAGTTCTACACCCGGGAGGGCAACTGG…	1479	6.93	56763.9
Oryza_sativa	OsCATB	LOC_Os06g51150	LOC_Os06g51150.1	LOC_Os06g51150.1	Chr6	+	30944195	30948366	30944388	30947862	Chrorplast	8	30944195,30944519,30945527,30946156,30947154,30947438,30947596,30947802,	30944403,30944616,30945805,30946933,30947244,30947506,30947690,30948366,	PLN02609	Catalase,	MDPYKHRPSSGSNSTFWTTNSGAPVWNNNSALTVGERGPILLEDYHLIEKLAQFDRERIPERVVHARGASAKGFFEVTHDISHLTCADFLRAPGVQTPVIVRFSTVVHERGSPETLRDPRGFAVKFYTREGNFDLVGNNMPVFFIRDGMKFPDMVHAFKPSPKTNMQENWRIVDFFSHHPESLHMFSFLFDDVGIPLNYRHMEGFGVNTYTLINKDGKPHLVKFHWKPTCGVKCLLDDEAVTVGGTCHSHATKDLTDSIAAGNYPEWKLYIQTIDPDHEDRFDFDPLDVTKTWPEDIIPLQPVGRMVLNKNIDNFFAENEQLAFCPAIIVPGIHYSDDKLLQTRIFSYADTQRHRLGPNYLMLPVNAPKCAYHNNHHDGSMNFMHRDEEVNYFPSRFDA…	493	ATGGATCCCTACAAGCATCGGCCGTCCAGCGGGAGCAATTCCACCTTCTGGACCACCAACTCCGGCGCCCCCGTCTGGAACAACAACTCCGCCCTCACCGTCGGAGAGCGAGGCCCTATCCTCCTTGAGGACTATCATCTGATTGAAAAGCTTGCACAGTTTGACAGGGAGCGTATCCCTGAACGTGTCGTTCATGCAAGGGGAGCCAGTGCCAAGGGATTTTTTGAGGTTACTCATGATATTTCTCACCTCACATGTGCTGATTTTCTCCGTGCTCCTGGTGTTCAGACCCCAGTTATTGTTCGGTTCTCCACAGTCGTGCATGAGCGTGGAAGCCCTGAGACATTGAGGGATCCACGTGGTTTTGCTGTCAAGTTTTACACTAGAGAGGGTAATTTT…	1479	6.47	56587

## Sheet: Sheet2
56587
56669.9
56689
56697.9
56762.1
56763.9
56777.8
56836.2
56916.2
56931.3
56958.4
56985.4
56985.4
57032.3
57079.3
57107.4
57121.6
57159.6
57169.3
59869.7
63559.6
78946.2
