# Supplementary material for: Catalase (CAT) Gene Family in Oil Palm (Elaeis guineensis Jacq.): Genome-Wide Identification, Analysis, and Expression Profile in Response to Abiotic Stress
Source: Int J Mol Sci. 2024 Jan 25;25(3):1480. doi: 10.3390/ijms25031480 (PMC10855858; doi:10.3390/ijms25031480)
Supplement: Supplementary file 1 [file ijms-25-01480-s001.zip › Table S2.xls]

## Sheet: Sheet1
Table S2. The information of gene duplication type, Ka, Ks and Ka/Ks ratio values of oil palm.
Sequence	Method	Ka	Ks	Ka/Ks	P-Value(Fisher)	Length	S-Sites	N-Sites	Fold-Sites(0:2:4)	Substitutions	S-Substitutions	N-Substitutions	Fold-S-Substitutions(0:2:4)	Fold-N-Substitutions(0:2:4)	Divergence-Time	Substitution-Rate-Ratio(rTC:rAG:rTA:rCG:rTG:rCA/rCA)	GC(1:2:3)	ML-Score	AICc	Akaike-Weight	Model
EgCAT1-vs-EgCAT3	MA	0.582648	2.41326	0.241436	0	447	101.909	345.091	NA	222	122.142	99.8585	NA	NA	1	1.18276:1.13237:1.16693:1.15542:1.01216:1	0.558244(0.556452:0.456989:0.66129)	-1117.82	NA	NA	NA
