# Supplementary material for: Catalase (CAT) Gene Family in Oil Palm (Elaeis guineensis Jacq.): Genome-Wide Identification, Analysis, and Expression Profile in Response to Abiotic Stress
Source: Int J Mol Sci. 2024 Jan 25;25(3):1480. doi: 10.3390/ijms25031480 (PMC10855858; doi:10.3390/ijms25031480)
Supplement: Supplementary file 1 [file ijms-25-01480-s001.zip › Table S3.xls]

## Sheet: Sheet1
Table S3. Information of hormone- and stress-related cis-elements detected in the promoters regions of EgCATs.
Gene name	cis element	position	sequence	length	strand	plant source	cis element name
EgCAT1	GATA-motif	1584	AAGATAAGATT	10	-	Arabidopsis thaliana	light responsive element
EgCAT1	O2-site	56	GGTTAA	6	-	Arabidopsis thaliana	light responsive element
EgCAT1	CGTCA-motif	-1	CGTCA	5	+	Hordeum vulgare	MeJA responsive element
EgCAT1	CGTCA-motif	1909	CGTCA	5	+	Hordeum vulgare	MeJA responsive element
EgCAT1	TATA-box	161	TATAG	5	+	Hordeum vulgare	MeJA responsive element
EgCAT1	TATA-box	350	TATAG	5	+	Hordeum vulgare	MeJA responsive element
EgCAT1	TATA-box	371	TATAG	5	-	Hordeum vulgare	MeJA responsive element
EgCAT1	TATA-box	437	TATAG	5	+	Hordeum vulgare	MeJA responsive element
EgCAT1	TATA-box	730	TATAG	5	-	Hordeum vulgare	MeJA responsive element
EgCAT1	TATA-box	732	TATAG	5	+	Hordeum vulgare	MeJA responsive element
EgCAT1	TATA-box	950	TATAG	5	-	Hordeum vulgare	MeJA responsive element
EgCAT1	TATA-box	1223	TATAG	5	+	Hordeum vulgare	MeJA responsive element
EgCAT1	TATA-box	1509	TATAG	5	-	Hordeum vulgare	MeJA responsive element
EgCAT1	TATA-box	1510	TATAG	5	+	Hordeum vulgare	MeJA responsive element
EgCAT1	TATA-box	1570	TATAG	5	-	Hordeum vulgare	MeJA responsive element
EgCAT1	TATA-box	1594	TATAG	5	+	Hordeum vulgare	MeJA responsive element
EgCAT1	TATA-box	1595	TATAG	5	-	Hordeum vulgare	MeJA responsive element
EgCAT1	TATA-box	1596	TATAG	5	+	Hordeum vulgare	MeJA responsive element
EgCAT1	TATA-box	1597	TATAG	5	-	Hordeum vulgare	MeJA responsive element
EgCAT1	TATA-box	1653	TATAG	5	+	Hordeum vulgare	MeJA responsive element
EgCAT1	TATA-box	1656	TATAG	5	-	Hordeum vulgare	MeJA responsive element
EgCAT1	TATA-box	1657	TATAG	5	-	Hordeum vulgare	MeJA responsive element
EgCAT1	TATA-box	1761	TATAG	5	+	Hordeum vulgare	MeJA responsive element
EgCAT1	ACE	1928	CTAACGTATT	9	+	Petroselinum crispum	light responsive element
EgCAT1	A-box	1957	gGATAAGGTG	9	-	Zea mays	light responsive element
EgCAT1	TGACG-motif	-1	TGACG	5	-	Hordeum vulgare	MeJA responsive element
EgCAT1	TGACG-motif	1909	TGACG	5	-	Hordeum vulgare	MeJA responsive element
EgCAT1	ABRE	1930	AACCCGG	7	+	Arabidopsis thaliana	abscisic acid responsive element
EgCAT1	G-box	788	CACGTC	6	-	Zea mays	light responsive element
EgCAT1	G-box	1930	CACGTC	6	+	Zea mays	light responsive element
EgCAT1	motif I	1927	ATAGATAA	8	-	Arabidopsis thaliana	light responsive element
EgCAT1	Sp1	1270	GGGCGG	6	-	Oryza sativa	light responsive element
EgCAT1	Sp1	1973	GGGCGG	6	+	Oryza sativa	light responsive element
EgCAT1	AAAC-motif	1100	CAATCAAAACCT	11	+	Spinacia oleracea	light responsive element
EgCAT1	AE-box	1820	AGAAACAA	8	+	Arabidopsis thaliana	light responsive element
EgCAT1	LTR	1160	CCGAAA	6	+	Hordeum vulgare	low temperature responsive element
EgCAT1	LTR	1744	CCGAAA	6	-	Hordeum vulgare	low temperature responsive element
EgCAT1	MRE	1107	AACCTAA	7	+	Petroselinum crispum	light responsive element
EgCAT1	CAAT-box	114	CAATCAAAACCT	12	-	Arabidopsis thaliana	abscisic acid responsive element
EgCAT1	CAAT-box	310	CAATCAAAACCT	12	-	Arabidopsis thaliana	abscisic acid responsive element
EgCAT1	CAAT-box	405	CAATCAAAACCT	12	-	Arabidopsis thaliana	abscisic acid responsive element
EgCAT1	CAAT-box	462	CAATCAAAACCT	12	-	Arabidopsis thaliana	abscisic acid responsive element
EgCAT1	CAAT-box	473	CAATCAAAACCT	12	-	Arabidopsis thaliana	abscisic acid responsive element
EgCAT1	CAAT-box	846	CAATCAAAACCT	12	-	Arabidopsis thaliana	abscisic acid responsive element
EgCAT1	CAAT-box	900	CAATCAAAACCT	12	-	Arabidopsis thaliana	abscisic acid responsive element
EgCAT1	CAAT-box	991	CAATCAAAACCT	12	-	Arabidopsis thaliana	abscisic acid responsive element
EgCAT1	CAAT-box	1078	CAATCAAAACCT	12	-	Arabidopsis thaliana	abscisic acid responsive element
EgCAT1	CAAT-box	1202	CAATCAAAACCT	12	-	Arabidopsis thaliana	abscisic acid responsive element
EgCAT1	CAAT-box	1697	CAATCAAAACCT	12	-	Arabidopsis thaliana	abscisic acid responsive element
EgCAT1	CAAT-box	1788	CAATCAAAACCT	12	-	Arabidopsis thaliana	abscisic acid responsive element
EgCAT1	CAAT-box	1812	CAATCAAAACCT	12	-	Arabidopsis thaliana	abscisic acid responsive element
EgCAT1	CAAT-box	1890	CAATCAAAACCT	12	-	Arabidopsis thaliana	abscisic acid responsive element
EgCAT1	CAAT-box	1937	CAATCAAAACCT	12	-	Arabidopsis thaliana	abscisic acid responsive element
EgCAT1	I-box	229	ccttatcct	9	-	Arabidopsis thaliana	light responsive element
EgCAT1	I-box	1548	gGATAAGGTG	10	+	Zea mays	light responsive element
EgCAT1	I-box	1550	gGATAAGGTG	10	+	Zea mays	light responsive element
EgCAT1	GCN4_motif	1639	CAGCGTGTGGC	10	+	Hordeum vulgare	light responsive element
EgCAT1	MBS	236	CAACTG	6	+	Arabidopsis thaliana	drought responsive element
EgCAT1	AuxRR-core	144	GCGGAT	6	-	Arabidopsis thaliana	light responsive element
EgCAT2	TATA-box	127	TATAG	5	+	Hordeum vulgare	MeJA responsive element
EgCAT2	TATA-box	128	TATAG	5	+	Hordeum vulgare	MeJA responsive element
EgCAT2	TATA-box	171	TATAG	5	-	Hordeum vulgare	MeJA responsive element
EgCAT2	TATA-box	172	TATAG	5	+	Hordeum vulgare	MeJA responsive element
EgCAT2	TATA-box	173	TATAG	5	-	Hordeum vulgare	MeJA responsive element
EgCAT2	TATA-box	174	TATAG	5	+	Hordeum vulgare	MeJA responsive element
EgCAT2	TATA-box	940	TATAG	5	-	Hordeum vulgare	MeJA responsive element
EgCAT2	TATA-box	1054	TATAG	5	+	Hordeum vulgare	MeJA responsive element
EgCAT2	TATA-box	1055	TATAG	5	-	Hordeum vulgare	MeJA responsive element
EgCAT2	TATA-box	1390	TATAG	5	+	Hordeum vulgare	MeJA responsive element
EgCAT2	TATA-box	1529	TATAG	5	-	Hordeum vulgare	MeJA responsive element
EgCAT2	TATA-box	1567	TATAG	5	+	Hordeum vulgare	MeJA responsive element
EgCAT2	TATA-box	1568	TATAG	5	-	Hordeum vulgare	MeJA responsive element
EgCAT2	TATA-box	1582	TATAG	5	+	Hordeum vulgare	MeJA responsive element
EgCAT2	TATA-box	1583	TATAG	5	-	Hordeum vulgare	MeJA responsive element
EgCAT2	TATA-box	1713	TATAG	5	+	Hordeum vulgare	MeJA responsive element
EgCAT2	TATA-box	1714	TATAG	5	-	Hordeum vulgare	MeJA responsive element
EgCAT2	TATA-box	1946	TATAG	5	-	Hordeum vulgare	MeJA responsive element
EgCAT2	TATA-box	1947	TATAG	5	+	Hordeum vulgare	MeJA responsive element
EgCAT2	TATA-box	1948	TATAG	5	-	Hordeum vulgare	MeJA responsive element
EgCAT2	ACE	1092	ACCTGCTGC	9	+	Petroselinum crispum	light responsive element
EgCAT2	ACE	1632	ACCTGCTGC	9	+	Petroselinum crispum	light responsive element
EgCAT2	O2-site	387	GGTTAA	6	-	Arabidopsis thaliana	light responsive element
EgCAT2	CGTCA-motif	390	CGTCA	5	+	Hordeum vulgare	MeJA responsive element
EgCAT2	CGTCA-motif	627	CGTCA	5	+	Hordeum vulgare	MeJA responsive element
EgCAT2	CGTCA-motif	1890	CGTCA	5	+	Hordeum vulgare	MeJA responsive element
EgCAT2	ABRE	388	ACGTG	5	+	Arabidopsis thaliana	abscisic acid responsive element
EgCAT2	ABRE	398	ACGTG	5	-	Arabidopsis thaliana	abscisic acid responsive element
EgCAT2	ABRE	672	ACGTG	5	-	Arabidopsis thaliana	abscisic acid responsive element
EgCAT2	ABRE	673	TACGGTC	7	-	Arabidopsis thaliana	abscisic acid responsive element
EgCAT2	ABRE	1746	TACGGTC	7	-	Arabidopsis thaliana	abscisic acid responsive element
EgCAT2	TGACG-motif	390	TGACG	5	-	Hordeum vulgare	MeJA responsive element
EgCAT2	TGACG-motif	627	TGACG	5	-	Hordeum vulgare	MeJA responsive element
EgCAT2	TGACG-motif	1890	TGACG	5	-	Hordeum vulgare	MeJA responsive element
EgCAT2	ARE	1494	AAACCA	6	+	Zea mays	anaerobic responsive element
EgCAT2	G-box	388	CACGAC	6	-	Zea mays	light responsive element
EgCAT2	G-box	398	TACGTG	6	+	Arabidopsis thaliana	light responsive element
EgCAT2	G-box	672	TACGTG	6	+	Arabidopsis thaliana	light responsive element
EgCAT2	G-box	1746	TACGTG	6	+	Arabidopsis thaliana	light responsive element
EgCAT2	GT1-motif	-9	GGTTAAT	7	-	Avena sativa	light responsive element
EgCAT2	GT1-motif	-8	GGTTAA	6	-	Arabidopsis thaliana	light responsive element
EgCAT2	TCA-element	739	TCAGAAGAGG	9	-	Brassica oleracea	salicylic acid responsive element
EgCAT2	CAAT-box	68	CAATCAAAACCT	12	-	Arabidopsis thaliana	abscisic acid responsive element
EgCAT2	CAAT-box	114	CAATCAAAACCT	12	-	Arabidopsis thaliana	abscisic acid responsive element
EgCAT2	CAAT-box	189	CAATCAAAACCT	12	-	Arabidopsis thaliana	abscisic acid responsive element
EgCAT2	CAAT-box	354	CAATCAAAACCT	12	-	Arabidopsis thaliana	abscisic acid responsive element
EgCAT2	CAAT-box	565	CAATCAAAACCT	12	-	Arabidopsis thaliana	abscisic acid responsive element
EgCAT2	CAAT-box	996	CAATCAAAACCT	12	-	Arabidopsis thaliana	abscisic acid responsive element
EgCAT2	CAAT-box	1073	CAATCAAAACCT	12	-	Arabidopsis thaliana	abscisic acid responsive element
EgCAT2	CAAT-box	1080	CAATCAAAACCT	12	-	Arabidopsis thaliana	abscisic acid responsive element
EgCAT2	CAAT-box	1356	CAATCAAAACCT	12	-	Arabidopsis thaliana	abscisic acid responsive element
EgCAT2	CAAT-box	1433	CAATCAAAACCT	12	-	Arabidopsis thaliana	abscisic acid responsive element
EgCAT2	CAAT-box	1472	CAATCAAAACCT	12	-	Arabidopsis thaliana	abscisic acid responsive element
EgCAT2	CAAT-box	1534	CAATCAAAACCT	12	-	Arabidopsis thaliana	abscisic acid responsive element
EgCAT2	CAAT-box	1653	CAATCAAAACCT	12	-	Arabidopsis thaliana	abscisic acid responsive element
EgCAT2	CAAT-box	1785	CAATCAAAACCT	12	-	Arabidopsis thaliana	abscisic acid responsive element
EgCAT2	LTR	592	CCGAAA	6	+	Hordeum vulgare	low temperature responsive element
EgCAT2	AuxRR-core	321	GCGGAT	6	-	Arabidopsis thaliana	light responsive element
EgCAT2	AuxRR-core	1842	GCGGAT	6	-	Arabidopsis thaliana	light responsive element
EgCAT3	G-Box	49	CACGTC	6	-	Zea mays	light responsive element
EgCAT3	G-Box	749	CACGTC	6	+	Zea mays	light responsive element
EgCAT3	G-Box	1528	TACGTG	6	-	Arabidopsis thaliana	light responsive element
EgCAT3	I-box	1367	ccttatcct	9	-	Arabidopsis thaliana	light responsive element
EgCAT3	CAAT-box	246	CAATCAAAACCT	12	-	Arabidopsis thaliana	abscisic acid responsive element
EgCAT3	CAAT-box	350	CAATCAAAACCT	12	-	Arabidopsis thaliana	abscisic acid responsive element
EgCAT3	CAAT-box	443	CAATCAAAACCT	12	-	Arabidopsis thaliana	abscisic acid responsive element
EgCAT3	CAAT-box	488	CAATCAAAACCT	12	-	Arabidopsis thaliana	abscisic acid responsive element
EgCAT3	CAAT-box	612	CAATCAAAACCT	12	-	Arabidopsis thaliana	abscisic acid responsive element
EgCAT3	CAAT-box	711	CAATCAAAACCT	12	-	Arabidopsis thaliana	abscisic acid responsive element
EgCAT3	CAAT-box	784	CAATCAAAACCT	12	-	Arabidopsis thaliana	abscisic acid responsive element
EgCAT3	CAAT-box	903	CAATCAAAACCT	12	-	Arabidopsis thaliana	abscisic acid responsive element
EgCAT3	CAAT-box	952	CAATCAAAACCT	12	-	Arabidopsis thaliana	abscisic acid responsive element
EgCAT3	CAAT-box	993	CAATCAAAACCT	12	-	Arabidopsis thaliana	abscisic acid responsive element
EgCAT3	CAAT-box	1301	CAATCAAAACCT	12	-	Arabidopsis thaliana	abscisic acid responsive element
EgCAT3	CAAT-box	1435	CAATCAAAACCT	12	-	Arabidopsis thaliana	abscisic acid responsive element
EgCAT3	CAAT-box	1440	CAATCAAAACCT	12	-	Arabidopsis thaliana	abscisic acid responsive element
EgCAT3	CAAT-box	1469	CAATCAAAACCT	12	-	Arabidopsis thaliana	abscisic acid responsive element
EgCAT3	CAAT-box	1576	CAATCAAAACCT	12	-	Arabidopsis thaliana	abscisic acid responsive element
EgCAT3	CAAT-box	1586	CAATCAAAACCT	12	-	Arabidopsis thaliana	abscisic acid responsive element
EgCAT3	Box 4	1172	ATTAAT	6	-	Petroselinum crispum	light responsive element
EgCAT3	Box 4	1509	ATTAAT	6	-	Petroselinum crispum	light responsive element
EgCAT3	Box 4	1612	ATTAAT	6	-	Petroselinum crispum	light responsive element
EgCAT3	GT1-motif	1672	GGTTAAT	7	-	Avena sativa	light responsive element
EgCAT3	LAMP-element	1694	CCGAAA	6	+	Hordeum vulgare	low temperature responsive element
EgCAT3	motif I	1947	TTACTTAA	8	-	Daucus carota	light responsive element
EgCAT3	ARE	1034	AAACCA	6	+	Zea mays	anaerobic responsive element
EgCAT3	ARE	1959	AAACCA	6	+	Zea mays	anaerobic responsive element
EgCAT3	G-box	956	CACGAC	6	+	Zea mays	light responsive element
EgCAT3	G-box	1844	CACGAC	6	-	Zea mays	light responsive element
EgCAT3	G-box	1950	TACGTG	6	-	Arabidopsis thaliana	light responsive element
EgCAT3	ABRE	145	CACGTG	6	+	Arabidopsis thaliana	abscisic acid responsive element
EgCAT3	ABRE	749	ACGTG	5	+	Arabidopsis thaliana	abscisic acid responsive element
EgCAT3	ABRE	1528	ACGTG	5	-	Arabidopsis thaliana	abscisic acid responsive element
EgCAT3	ABRE	1950	ACGTG	5	-	Arabidopsis thaliana	abscisic acid responsive element
EgCAT3	TGACG-motif	1765	TGACG	5	-	Hordeum vulgare	MeJA responsive element
EgCAT3	ACE	1948	ACCTGCTGC	9	+	Petroselinum crispum	light responsive element
EgCAT3	TATA-box	36	TATAG	5	-	Hordeum vulgare	MeJA responsive element
EgCAT3	TATA-box	127	TATAG	5	+	Hordeum vulgare	MeJA responsive element
EgCAT3	TATA-box	128	TATAG	5	-	Hordeum vulgare	MeJA responsive element
EgCAT3	TATA-box	309	TATAG	5	+	Hordeum vulgare	MeJA responsive element
EgCAT3	TATA-box	311	TATAG	5	-	Hordeum vulgare	MeJA responsive element
EgCAT3	TATA-box	525	TATAG	5	+	Hordeum vulgare	MeJA responsive element
EgCAT3	TATA-box	526	TATAG	5	-	Hordeum vulgare	MeJA responsive element
EgCAT3	TATA-box	619	TATAG	5	+	Hordeum vulgare	MeJA responsive element
EgCAT3	TATA-box	1097	TATAG	5	-	Hordeum vulgare	MeJA responsive element
EgCAT3	TATA-box	1120	TATAG	5	+	Hordeum vulgare	MeJA responsive element
EgCAT3	TATA-box	1121	TATAG	5	+	Hordeum vulgare	MeJA responsive element
EgCAT3	TATA-box	1123	TATAG	5	-	Hordeum vulgare	MeJA responsive element
EgCAT3	TATA-box	1168	TATAG	5	+	Hordeum vulgare	MeJA responsive element
EgCAT3	TATA-box	1169	TATAG	5	-	Hordeum vulgare	MeJA responsive element
EgCAT3	TATA-box	1195	TATAG	5	+	Hordeum vulgare	MeJA responsive element
EgCAT3	TATA-box	1196	TATAG	5	-	Hordeum vulgare	MeJA responsive element
EgCAT3	TATA-box	1197	TATAG	5	+	Hordeum vulgare	MeJA responsive element
EgCAT3	TATA-box	1198	TATAG	5	-	Hordeum vulgare	MeJA responsive element
EgCAT3	TATA-box	1199	TATAG	5	+	Hordeum vulgare	MeJA responsive element
EgCAT3	TATA-box	1200	TATAG	5	-	Hordeum vulgare	MeJA responsive element
EgCAT3	TATA-box	1201	TATAG	5	+	Hordeum vulgare	MeJA responsive element
EgCAT3	TATA-box	1202	TATAG	5	-	Hordeum vulgare	MeJA responsive element
EgCAT3	TATA-box	1207	TATAG	5	+	Hordeum vulgare	MeJA responsive element
EgCAT3	TATA-box	1208	TATAG	5	-	Hordeum vulgare	MeJA responsive element
EgCAT3	TATA-box	1215	TATAG	5	+	Hordeum vulgare	MeJA responsive element
EgCAT3	TATA-box	1232	TATAG	5	-	Hordeum vulgare	MeJA responsive element
EgCAT3	TATA-box	1244	TATAG	5	-	Hordeum vulgare	MeJA responsive element
EgCAT3	TATA-box	1245	TATAG	5	+	Hordeum vulgare	MeJA responsive element
EgCAT3	TATA-box	1246	TATAG	5	-	Hordeum vulgare	MeJA responsive element
EgCAT3	TATA-box	1247	TATAG	5	+	Hordeum vulgare	MeJA responsive element
EgCAT3	TATA-box	1248	TATAG	5	-	Hordeum vulgare	MeJA responsive element
EgCAT3	TATA-box	1265	TATAG	5	+	Hordeum vulgare	MeJA responsive element
EgCAT3	TATA-box	1266	TATAG	5	-	Hordeum vulgare	MeJA responsive element
EgCAT3	TATA-box	1267	TATAG	5	+	Hordeum vulgare	MeJA responsive element
EgCAT3	TATA-box	1268	TATAG	5	-	Hordeum vulgare	MeJA responsive element
EgCAT3	TATA-box	1272	TATAG	5	+	Hordeum vulgare	MeJA responsive element
EgCAT3	TATA-box	1273	TATAG	5	+	Hordeum vulgare	MeJA responsive element
EgCAT3	TATA-box	1274	TATAG	5	-	Hordeum vulgare	MeJA responsive element
EgCAT3	TATA-box	1297	TATAG	5	+	Hordeum vulgare	MeJA responsive element
EgCAT3	TATA-box	1298	TATAG	5	-	Hordeum vulgare	MeJA responsive element
EgCAT3	TATA-box	1310	TATAG	5	+	Hordeum vulgare	MeJA responsive element
EgCAT3	TATA-box	1311	TATAG	5	-	Hordeum vulgare	MeJA responsive element
EgCAT3	TATA-box	1312	TATAG	5	+	Hordeum vulgare	MeJA responsive element
EgCAT3	TATA-box	1313	TATAG	5	-	Hordeum vulgare	MeJA responsive element
EgCAT3	TATA-box	1325	TATAG	5	+	Hordeum vulgare	MeJA responsive element
EgCAT3	TATA-box	1326	TATAG	5	-	Hordeum vulgare	MeJA responsive element
EgCAT3	TATA-box	1327	TATAG	5	+	Hordeum vulgare	MeJA responsive element
EgCAT3	TATA-box	1328	TATAG	5	-	Hordeum vulgare	MeJA responsive element
EgCAT3	TATA-box	1335	TATAG	5	+	Hordeum vulgare	MeJA responsive element
EgCAT3	TATA-box	1336	TATAG	5	-	Hordeum vulgare	MeJA responsive element
EgCAT3	TATA-box	1337	TATAG	5	+	Hordeum vulgare	MeJA responsive element
EgCAT3	TATA-box	1387	TATAG	5	-	Hordeum vulgare	MeJA responsive element
EgCAT3	TATA-box	1388	TATAG	5	+	Hordeum vulgare	MeJA responsive element
EgCAT3	TATA-box	1389	TATAG	5	+	Hordeum vulgare	MeJA responsive element
EgCAT3	TATA-box	1390	TATAG	5	-	Hordeum vulgare	MeJA responsive element
EgCAT3	TATA-box	1399	TATAG	5	+	Hordeum vulgare	MeJA responsive element
EgCAT3	TATA-box	1400	TATAG	5	-	Hordeum vulgare	MeJA responsive element
EgCAT3	TATA-box	1401	TATAG	5	+	Hordeum vulgare	MeJA responsive element
EgCAT3	TATA-box	1402	TATAG	5	-	Hordeum vulgare	MeJA responsive element
EgCAT3	TATA-box	1478	TATAG	5	+	Hordeum vulgare	MeJA responsive element
EgCAT3	TATA-box	1498	TATAG	5	-	Hordeum vulgare	MeJA responsive element
EgCAT3	TATA-box	1560	TATAG	5	+	Hordeum vulgare	MeJA responsive element
EgCAT3	TATA-box	1570	TATAG	5	-	Hordeum vulgare	MeJA responsive element
EgCAT3	TATA-box	1571	TATAG	5	+	Hordeum vulgare	MeJA responsive element
EgCAT3	TATA-box	1605	TATAG	5	-	Hordeum vulgare	MeJA responsive element
EgCAT3	TATA-box	1724	TATAG	5	+	Hordeum vulgare	MeJA responsive element
EgCAT3	TATA-box	1725	TATAG	5	-	Hordeum vulgare	MeJA responsive element
EgCAT3	TATA-box	1726	TATAG	5	+	Hordeum vulgare	MeJA responsive element
EgCAT3	TATA-box	1986	TATAG	5	-	Hordeum vulgare	MeJA responsive element
EgCAT3	GATA-motif	1860	GATAGGA	7	-	Arabidopsis thaliana	light responsive element
EgCAT3	AT-rich element	421	ATTAAT	5	+	Hordeum vulgare	MeJA responsive element
EgCAT3	AT-rich element	1159	ATTAAT	5	+	Hordeum vulgare	MeJA responsive element
EgCAT3	CGTCA-motif	1765	CGTCA	5	+	Hordeum vulgare	MeJA responsive element
EgCAT4	TATA-box	223	TATAG	5	+	Hordeum vulgare	MeJA responsive element
EgCAT4	TATA-box	224	TATAG	5	-	Hordeum vulgare	MeJA responsive element
EgCAT4	TATA-box	520	TATAG	5	+	Hordeum vulgare	MeJA responsive element
EgCAT4	TATA-box	546	TATAG	5	-	Hordeum vulgare	MeJA responsive element
EgCAT4	TATA-box	547	TATAG	5	+	Hordeum vulgare	MeJA responsive element
EgCAT4	TATA-box	558	TATAG	5	-	Hordeum vulgare	MeJA responsive element
EgCAT4	TATA-box	661	TATAG	5	+	Hordeum vulgare	MeJA responsive element
EgCAT4	TATA-box	669	TATAG	5	-	Hordeum vulgare	MeJA responsive element
EgCAT4	TATA-box	670	TATAG	5	+	Hordeum vulgare	MeJA responsive element
EgCAT4	TATA-box	671	TATAG	5	-	Hordeum vulgare	MeJA responsive element
EgCAT4	TATA-box	672	TATAG	5	+	Hordeum vulgare	MeJA responsive element
EgCAT4	TATA-box	760	TATAG	5	-	Hordeum vulgare	MeJA responsive element
EgCAT4	TATA-box	765	TATAG	5	+	Hordeum vulgare	MeJA responsive element
EgCAT4	TATA-box	766	TATAG	5	-	Hordeum vulgare	MeJA responsive element
EgCAT4	TATA-box	1062	TATAG	5	+	Hordeum vulgare	MeJA responsive element
EgCAT4	TATA-box	1063	TATAG	5	-	Hordeum vulgare	MeJA responsive element
EgCAT4	TATA-box	1071	TATAG	5	+	Hordeum vulgare	MeJA responsive element
EgCAT4	TATA-box	1072	TATAG	5	-	Hordeum vulgare	MeJA responsive element
EgCAT4	TATA-box	1073	TATAG	5	+	Hordeum vulgare	MeJA responsive element
EgCAT4	TATA-box	1086	TATAG	5	-	Hordeum vulgare	MeJA responsive element
EgCAT4	TATA-box	1117	TATAG	5	+	Hordeum vulgare	MeJA responsive element
EgCAT4	TATA-box	1159	TATAG	5	-	Hordeum vulgare	MeJA responsive element
EgCAT4	TATA-box	1160	TATAG	5	+	Hordeum vulgare	MeJA responsive element
EgCAT4	TATA-box	1174	TATAG	5	-	Hordeum vulgare	MeJA responsive element
EgCAT4	TATA-box	1175	TATAG	5	+	Hordeum vulgare	MeJA responsive element
EgCAT4	TATA-box	1189	TATAG	5	-	Hordeum vulgare	MeJA responsive element
EgCAT4	TATA-box	1190	TATAG	5	+	Hordeum vulgare	MeJA responsive element
EgCAT4	TATA-box	1191	TATAG	5	+	Hordeum vulgare	MeJA responsive element
EgCAT4	TATA-box	1253	TATAG	5	-	Hordeum vulgare	MeJA responsive element
EgCAT4	TATA-box	1273	TATAG	5	+	Hordeum vulgare	MeJA responsive element
EgCAT4	TATA-box	1276	TATAG	5	-	Hordeum vulgare	MeJA responsive element
EgCAT4	TATA-box	1278	TATAG	5	+	Hordeum vulgare	MeJA responsive element
EgCAT4	TATA-box	1428	TATAG	5	-	Hordeum vulgare	MeJA responsive element
EgCAT4	TATA-box	1473	TATAG	5	+	Hordeum vulgare	MeJA responsive element
EgCAT4	TATA-box	1523	TATAG	5	-	Hordeum vulgare	MeJA responsive element
EgCAT4	TATA-box	1545	TATAG	5	+	Hordeum vulgare	MeJA responsive element
EgCAT4	TATA-box	1935	TATAG	5	-	Hordeum vulgare	MeJA responsive element
EgCAT4	TATA-box	1937	TATAG	5	+	Hordeum vulgare	MeJA responsive element
EgCAT4	TATA-box	1938	TATAG	5	-	Hordeum vulgare	MeJA responsive element
EgCAT4	TATA-box	1939	TATAG	5	+	Hordeum vulgare	MeJA responsive element
EgCAT4	TATA-box	1940	TATAG	5	-	Hordeum vulgare	MeJA responsive element
EgCAT4	TATA-box	1941	TATAG	5	+	Hordeum vulgare	MeJA responsive element
EgCAT4	TATA-box	1943	TATAG	5	-	Hordeum vulgare	MeJA responsive element
EgCAT4	O2-site	592	GGTTAA	6	-	Arabidopsis thaliana	light responsive element
EgCAT4	chs-CMA1a	266	TTACTTAA	8	-	Daucus carota	light responsive element
EgCAT4	chs-CMA1a	1754	TTACTTAA	8	-	Daucus carota	light responsive element
EgCAT4	ARE	34	AAACCA	6	-	Zea mays	anaerobic responsive element
EgCAT4	ARE	917	AAACCA	6	-	Zea mays	anaerobic responsive element
EgCAT4	ARE	1640	AAACCA	6	-	Zea mays	anaerobic responsive element
EgCAT4	ARE	1892	AAACCA	6	-	Zea mays	anaerobic responsive element
EgCAT4	AE-box	205	AGAAACAA	8	+	Arabidopsis thaliana	light responsive element
EgCAT4	GT1-motif	638	GGTTAA	6	-	Arabidopsis thaliana	light responsive element
EgCAT4	Box 4	761	ATTAAT	6	-	Petroselinum crispum	light responsive element
EgCAT4	Box 4	1266	ATTAAT	6	-	Petroselinum crispum	light responsive element
EgCAT4	Box 4	1909	ATTAAT	6	-	Petroselinum crispum	light responsive element
EgCAT4	AT-rich sequence	147	TCTGTTG	7	-	Brassica oleracea	gibberellin responsive element
EgCAT4	TCA-element	365	TCAGAAGAGG	9	-	Brassica oleracea	salicylic acid responsive element
EgCAT4	TCA-element	847	TCAGAAGAGG	9	-	Brassica oleracea	salicylic acid responsive element
EgCAT4	CAAT-box	193	CCCCCG	6	-	Zea mays	anaerobic responsive element
EgCAT4	CAAT-box	199	CCCCCG	6	+	Zea mays	anaerobic responsive element
EgCAT4	CAAT-box	217	CCCCCG	6	+	Zea mays	anaerobic responsive element
EgCAT4	CAAT-box	655	CCCCCG	6	-	Zea mays	anaerobic responsive element
EgCAT4	CAAT-box	876	CCCCCG	6	-	Zea mays	anaerobic responsive element
EgCAT4	CAAT-box	951	CCCCCG	6	+	Zea mays	anaerobic responsive element
EgCAT4	CAAT-box	1241	CCCCCG	6	+	Zea mays	anaerobic responsive element
EgCAT4	CAAT-box	1365	CCCCCG	6	-	Zea mays	anaerobic responsive element
EgCAT4	CAAT-box	1399	CCCCCG	6	-	Zea mays	anaerobic responsive element
EgCAT4	CAAT-box	1409	CCCCCG	6	+	Zea mays	anaerobic responsive element
EgCAT4	CAAT-box	1467	CCCCCG	6	+	Zea mays	anaerobic responsive element
EgCAT4	CAAT-box	1486	CCCCCG	6	-	Zea mays	anaerobic responsive element
EgCAT4	CAAT-box	1573	CCCCCG	6	-	Zea mays	anaerobic responsive element
EgCAT4	CAAT-box	1583	CCCCCG	6	+	Zea mays	anaerobic responsive element
EgCAT4	CAAT-box	1643	CCCCCG	6	+	Zea mays	anaerobic responsive element
EgCAT4	CAAT-box	1788	CCCCCG	6	-	Zea mays	anaerobic responsive element
EgCAT4	TC-rich repeats	270	CCCCCG	6	-	Zea mays	anaerobic responsive element
EgCAT4	LTR	1875	CCGAAA	6	+	Hordeum vulgare	low temperature responsive element
EgCAT4	ATCT-motif	513	AATCTAATCC	10	+	Pisum sativum	light responsive element
