# Supplementary material for: Catalase (CAT) Gene Family in Oil Palm (Elaeis guineensis Jacq.): Genome-Wide Identification, Analysis, and Expression Profile in Response to Abiotic Stress
Source: Int J Mol Sci. 2024 Jan 25;25(3):1480. doi: 10.3390/ijms25031480 (PMC10855858; doi:10.3390/ijms25031480)
Supplement: Supplementary file 1 [file ijms-25-01480-s001.zip › Table S4.xls]

## Sheet: Table S4
Table S4.The RPKM value of EgCAT genes
GeneName	Root	Shoot	Leaf	Flower	Fruit	Mesocarp 15 weeks	Mesocarp 17 weeks	Mesocarp 21 weeks	Mesocarp 23 weeks
EgCAT1	4.06304	1.61	70.1599	1.96059	19.4377	18.4598	24.3918	36.6721	29.355
EgCAT2	56.6713	25.6474	93.957	56.4198	97.6653	2577.81	2779.64	3116.4	2142.72
EgCAT3	4.2673	0	3.90764	0	6.94671	17.2672	43.9467	86.2123	76.4344
EgCAT4	0	0	2.0182	1.86113	4.10035	8.1358	4.8746	3.23829	0.844416
EgCAT5	0	0	0	0	0	0	0	0	0
