# Supplementary material for: Catalase (CAT) Gene Family in Oil Palm (Elaeis guineensis Jacq.): Genome-Wide Identification, Analysis, and Expression Profile in Response to Abiotic Stress
Source: Int J Mol Sci. 2024 Jan 25;25(3):1480. doi: 10.3390/ijms25031480 (PMC10855858; doi:10.3390/ijms25031480)
Supplement: Supplementary file 1 [file ijms-25-01480-s001.zip › Table S5.xls]

## Sheet: Sheet1
Table S5. The information of miRNA targeted EgCAT genes.
miRNA_Acc.	Gene name	Expectation	UPE$	miRNA_start	miRNA_end	Target_start	Target_end	miRNA_aligned_fragment	Target_aligned_fragment
miR396x	EgCAT1	4.5	-1	1	21	2038	2058	UGACAGAAGAAAGTGTGCAA	TTCCACAGCTTC TTGTGTCT
miR396y	EgCAT1	4.5	-1	1	21	2038	2058	UGACAGAAGAAAGTGTGCAA	TTCCACAGCTTC TTGTGTCT
miR159x	EgCAT2	4.5	-1	1	21	2038	2058	UGCAAGACGAACGAGCACC	AGCTGCTGGTTCGTGTGTCC
miR156	EgCAT2	4.5	-1	1	21	2038	2058	UGACAGAAGAAAGAGAGCAC	GUGCUCUCUCUCUUCUGUCA
miR172a	EgCAT3	4.5	-1	1	21	2038	2058	UGCAGGATCAACGAGATCC	AGAATCTTGATGATGCTG CA
miR172b	EgCAT3	4.5	-1	1	21	2038	2058	UGCAGGATCAACGAGATCC	AGAATCTTGATGATGCTG CA
miR2118-y	EgCAT4	4.5	-1	1	21	2038	2058	UGAATGGGTGATAAGGGCAA	TTGCCCATACCACCCATTCC
miR535x	EgCAT4	4.5	-1	1	21	2038	2058	UGTGCTCTCTATCGTTGTCA	TGACAACGAGAGAGAGCACG
miR168x	EgCAT4	4.5	-1	1	21	338	358	UCCCGACCTGAACCAAGCGA	TCGCT TGGTGCAGGTCGGGA
