# Supplementary material for: Catalase (CAT) Gene Family in Oil Palm (Elaeis guineensis Jacq.): Genome-Wide Identification, Analysis, and Expression Profile in Response to Abiotic Stress
Source: Int J Mol Sci. 2024 Jan 25;25(3):1480. doi: 10.3390/ijms25031480 (PMC10855858; doi:10.3390/ijms25031480)
Supplement: Supplementary file 1 [file ijms-25-01480-s001.zip › Table S6.xls]

## Sheet: Sheet1
Table S6.The information of primer used in this study for gene expression analysis in qRT-PCR.
Gene	Forward primer sequence	Reverse primer sequence	Length (bp)
EgCAT1	ATAAATCCTCCTCCGGGTGC	GCTTGAAGGGCGGTACTTGT	134
EgCAT2	GCAGAGAGGTTCCCCATTCC	AACGAAACGCTCTTGCCGAT	135
EgCAT3	CCCCGTGTTCTCACAGGAAA	AAAACGTTCTTGCCTGGCTG	111
EgCAT4	CAGACCACGCGAAAGGAGA	CGAAGGGCGAAACTTGTATG	101
EgCAT5	CCACACGATGTGGGTGATGA	GCAGCCAATGGAACTTCACG	131
